# Supplementary material for: Prevalence and Associated Factors of Erosive Tooth Wear among Preschool Children—A Systematic Review and Meta-Analysis
Source: Healthcare (Basel). 2022 Mar 7;10(3):491. doi: 10.3390/healthcare10030491 (PMC8953165; doi:10.3390/healthcare10030491)
Supplement: Supplementary file 1 [file healthcare-10-00491-s001.zip]

Archive with 1 entries (1 files):
- healthcare-1620400-supplementary.pdf
